# Supplementary material for: ﻿On five new species of the genera Araneus and Hypsosinga (Araneae, Araneidae) from Vietnam
Source: Zookeys. 2023 May 11;1161:69–87. doi: 10.3897/zookeys.1161.102375 (PMC10206528; doi:10.3897/zookeys.1161.102375)
Supplement: XML Treatment for Araneus eugenei [file zookeys.1161.102375-treatment2.xml]

<!DOCTYPE tp:taxon-treatment
  PUBLIC "-//TaxonX//DTD Taxonomic Treatment Publishing DTD v0 20100105//EN" "tax-treatment-NSO.dtd">
<tp:taxon-treatment xmlns:tp="http://www.plazi.org/taxpub"><tp:treatment-meta><kwd-group><label>Taxon classification</label><kwd>
                <named-content content-type="kingdom">Animalia</named-content>
              </kwd><kwd>
                <named-content content-type="order">Araneae</named-content>
              </kwd><kwd>
                <named-content content-type="family">Araneidae</named-content>
              </kwd></kwd-group><mixed-citation publication-type="journal"><person-group><name><surname>Mi</surname><given-names>Xiaoqi</given-names></name><name><surname>Li</surname><given-names>Shuqiang</given-names></name><name><surname>Pham</surname><given-names>Dinh-Sac</given-names></name></person-group><article-title>﻿On five new species of the genera <italic><tp:taxon-name><tp:taxon-name-part taxon-name-part-type="genus" reg="Araneus">Araneus</tp:taxon-name-part></tp:taxon-name></italic> and <italic><tp:taxon-name><tp:taxon-name-part taxon-name-part-type="genus" reg="Hypsosinga">Hypsosinga</tp:taxon-name-part></tp:taxon-name></italic> (<tp:taxon-name><tp:taxon-name-part taxon-name-part-type="order">Araneae</tp:taxon-name-part></tp:taxon-name>, <tp:taxon-name><tp:taxon-name-part taxon-name-part-type="family">Araneidae</tp:taxon-name-part></tp:taxon-name>) from Vietnam</article-title><source>Zookeys</source><day>11</day><month>05</month><year>2023</year><volume>1161</volume><fpage>69</fpage><lpage>87</lpage><pub-id pub-id-type="doi">10.3897/zookeys.1161.102375</pub-id></mixed-citation></tp:treatment-meta><tp:nomenclature><label>﻿</label><tp:taxon-name>
              <object-id xmlns:xlink="http://www.w3.org/1999/xlink" content-type="arpha" xlink:type="simple">E47070F2-E018-5456-9278-0D145D04258D</object-id>
              <tp:taxon-name-part taxon-name-part-type="genus" reg="Araneus">Araneus</tp:taxon-name-part>
              <tp:taxon-name-part taxon-name-part-type="species" reg="eugenei">eugenei</tp:taxon-name-part>
              <object-id xmlns:xlink="http://www.w3.org/1999/xlink" content-type="zoobank" xlink:type="simple">https://zoobank.org/128B14DB-E864-4C0C-8DC3-A79F00F21227</object-id>
            </tp:taxon-name><tp:taxon-status xmlns:xlink="http://www.w3.org/1999/xlink" xlink:type="simple">sp. nov.</tp:taxon-status><xref ref-type="fig" rid="F1">Figs 1</xref><xref ref-type="fig" rid="F2">, 2</xref><xref ref-type="fig" rid="F9">, 9A–D</xref></tp:nomenclature><tp:treatment-sec sec-type="type material" id="SECID0EKJAC"><title>Type material.</title><p><bold><italic>Holotype</italic></bold> ♂ (<named-content xmlns:xlink="http://www.w3.org/1999/xlink" content-type="dwc:institutional_code" xlink:title="Institute of Zoology, Chinese Academy of Sciences" xlink:href="http://grbio.org/institution/institute-zoology-chinese-academy-sciences" xlink:type="simple">IZCAS</named-content>-Ar44127), Vietnam: Vinh Phuc Province, Tam Dao National Park (<named-content xmlns:xlink="http://www.w3.org/1999/xlink" content-type="dwc:verbatimCoordinates" xlink:type="simple"><named-content content-type="geo-json" specific-use="{&#34;type&#34;:&#34;Point&#34;,&#34;coordinates&#34;:[105.552500,21.526000]}" id="NCID0E3JAC" xlink:type="simple">21°31.56'N, 105°33.15'E</named-content></named-content>), 10.V.2005, Dinh-Sac Pham leg. <bold><italic>Paratypes</italic></bold>: 1♂ (<named-content xmlns:xlink="http://www.w3.org/1999/xlink" content-type="dwc:institutional_code" xlink:title="Institute of Zoology, Chinese Academy of Sciences" xlink:href="http://grbio.org/institution/institute-zoology-chinese-academy-sciences" xlink:type="simple">IZCAS</named-content>-Ar44128), same locality and collector as holotype, 9.V.2005; 1 ♂ (<named-content xmlns:xlink="http://www.w3.org/1999/xlink" content-type="dwc:institutional_code" xlink:title="Institute of Zoology, Chinese Academy of Sciences" xlink:href="http://grbio.org/institution/institute-zoology-chinese-academy-sciences" xlink:type="simple">IZCAS</named-content>-Ar44129), same locality and collector as holotype, 12.V.2005; 1♀ (<named-content xmlns:xlink="http://www.w3.org/1999/xlink" content-type="dwc:institutional_code" xlink:title="Institute of Zoology, Chinese Academy of Sciences" xlink:href="http://grbio.org/institution/institute-zoology-chinese-academy-sciences" xlink:type="simple">IZCAS</named-content>-Ar44130), Ninh Binh Province, Cuc Phuong National Park (<named-content xmlns:xlink="http://www.w3.org/1999/xlink" content-type="dwc:verbatimCoordinates" xlink:type="simple"><named-content content-type="geo-json" specific-use="{&#34;type&#34;:&#34;Point&#34;,&#34;coordinates&#34;:[105.709167,20.255000]}" id="NCID0ETKAC" xlink:type="simple">20°15.30'N, 105°42.55'E</named-content></named-content>, ca 250 m), 18.VIII.2007, Dinh-Sac Pham leg.; 1♀ (<named-content xmlns:xlink="http://www.w3.org/1999/xlink" content-type="dwc:institutional_code" xlink:title="Institute of Zoology, Chinese Academy of Sciences" xlink:href="http://grbio.org/institution/institute-zoology-chinese-academy-sciences" xlink:type="simple">IZCAS</named-content>-Ar44131) Hai Phong Province, Cat Ba National Park, acacia plantation (<named-content xmlns:xlink="http://www.w3.org/1999/xlink" content-type="dwc:verbatimCoordinates" xlink:type="simple"><named-content content-type="geo-json" specific-use="{&#34;type&#34;:&#34;Point&#34;,&#34;coordinates&#34;:[105.989167,20.787833]}" id="NCID0E6KAC" xlink:type="simple">20°47.27'N, 105°59.35'E</named-content></named-content>, ca 40 m), 14.VII.2008, Dinh-Sac Pham leg.</p></tp:treatment-sec><tp:treatment-sec sec-type="etymology" id="SECID0EELAC"><title>Etymology.</title><p>The species name is a boy’s name from Vietnam; noun (name) in genitive case.</p></tp:treatment-sec><tp:treatment-sec sec-type="diagnosis" id="SECID0EJLAC"><title>Diagnosis.</title><p>The female of the new species resembles that of <italic><tp:taxon-name><tp:taxon-name-part taxon-name-part-type="genus" reg="Araneus">A.</tp:taxon-name-part><tp:taxon-name-part taxon-name-part-type="species" reg="ethani">ethani</tp:taxon-name-part></tp:taxon-name></italic> sp. nov. in appearance, but it can be distinguished in having 1) a triangular scape (Fig. <xref ref-type="fig" rid="F1">1B, D</xref>) vs truncated (Fig. <xref ref-type="fig" rid="F3">3B–D</xref>); 2) the copulatory openings situated on the posterior surface of the epigyne (Fig. <xref ref-type="fig" rid="F1">1B, D</xref>) vs on the ventral surface (Fig. <xref ref-type="fig" rid="F3">3A</xref>); and 3) the spermathecae separated by a distance of approximately one radius (Fig. <xref ref-type="fig" rid="F1">1C, D</xref>) vs one diameter apart (Fig. <xref ref-type="fig" rid="F3">3D</xref>). The male of the new species resembles that of <italic><tp:taxon-name><tp:taxon-name-part taxon-name-part-type="genus" reg="Araneus">A.</tp:taxon-name-part><tp:taxon-name-part taxon-name-part-type="species" reg="liami">liami</tp:taxon-name-part></tp:taxon-name></italic> sp. nov. in appearance, but differs in: 1) lacking heavily sclerotized denticulate protuberances on the palpal tibia (Fig. <xref ref-type="fig" rid="F2">2A–C</xref>) vs with three heavily sclerotized denticulate protuberances (Fig. <xref ref-type="fig" rid="F5">5A, E</xref>); 2) having the terminal apophysis distally pointed (Fig. <xref ref-type="fig" rid="F2">2A–D</xref>) vs bifurcated (Fig. <xref ref-type="fig" rid="F5">5C, D</xref>); 3) having the embolus tapered (Fig. <xref ref-type="fig" rid="F2">2A, D</xref>) vs thread-like (Fig. <xref ref-type="fig" rid="F5">5A, C, D</xref>); and 4) bearing a pair of low humps on the posterior part of abdomen (Fig. <xref ref-type="fig" rid="F1">1H, I</xref>) vs lacking humps (Fig. <xref ref-type="fig" rid="F4">4G, H</xref>).</p><fig id="F1" position="float" orientation="portrait"><object-id xmlns:xlink="http://www.w3.org/1999/xlink" content-type="doi" xlink:type="simple">10.3897/zookeys.1161.102375.figure1</object-id><object-id xmlns:xlink="http://www.w3.org/1999/xlink" content-type="arpha" xlink:type="simple">C5F83981-62CE-5786-9666-930C3FF4E68C</object-id><label>Figure 1.</label><caption><p><italic><tp:taxon-name><tp:taxon-name-part taxon-name-part-type="genus" reg="Araneus">Araneus</tp:taxon-name-part><tp:taxon-name-part taxon-name-part-type="species" reg="eugenei">eugenei</tp:taxon-name-part></tp:taxon-name></italic> sp. nov. <bold>A–G</bold> female paratype <named-content xmlns:xlink="http://www.w3.org/1999/xlink" content-type="dwc:institutional_code" xlink:title="Institute of Zoology, Chinese Academy of Sciences" xlink:href="http://grbio.org/institution/institute-zoology-chinese-academy-sciences" xlink:type="simple">IZCAS</named-content>-Ar44131 <bold>H, I</bold> male holotype <bold>A</bold> epigyne, ventral view <bold>B</bold> ibid., posterior view <bold>C</bold> vulva, dorsal view <bold>D</bold> ibid., posterior view <bold>E</bold> habitus, dorsal view <bold>F</bold> ibid., ventral view <bold>G</bold> ibid., lateral view <bold>H</bold> ibid., dorsal view <bold>I</bold> ibid., lateral view. Scale bars: 0.1 mm (<bold>A–D</bold>); 1 mm (<bold>E–I</bold>).</p></caption><graphic xmlns:xlink="http://www.w3.org/1999/xlink" xlink:href="zookeys-1161-069_article-102375__-g001.jpg" position="float" orientation="portrait" xlink:type="simple" id="oo_848779.jpg"><uri content-type="original_file" xlink:type="simple">https://binary.pensoft.net/fig/848779</uri></graphic></fig></tp:treatment-sec><tp:treatment-sec sec-type="description" id="SECID0ETPAC"><title>Description.</title><p><bold>Male</bold> (holotype, Figs <xref ref-type="fig" rid="F1">1H, I</xref>, <xref ref-type="fig" rid="F2">2</xref>, <xref ref-type="fig" rid="F9">9A–D</xref>). Total length 3.85. Carapace 2.00 long, 1.55 wide. Abdomen 2.45 long, 1.45 wide. Clypeus 0.10 high. Eye sizes and interdistances: <abbrev xmlns:xlink="http://www.w3.org/1999/xlink" xlink:title="anterior median eye" id="ABBRID0EIAAE" xlink:type="simple">AME</abbrev> 0.13, <abbrev xmlns:xlink="http://www.w3.org/1999/xlink" xlink:title="anterior lateral eye" id="ABBRID0EMAAE" xlink:type="simple">ALE</abbrev> 0.08, <abbrev xmlns:xlink="http://www.w3.org/1999/xlink" xlink:title="posterior median eye" id="ABBRID0EQAAE" xlink:type="simple">PME</abbrev> 0.10, <abbrev xmlns:xlink="http://www.w3.org/1999/xlink" xlink:title="posterior lateral eye" id="ABBRID0EUAAE" xlink:type="simple">PLE</abbrev> 0.08, <abbrev xmlns:xlink="http://www.w3.org/1999/xlink" xlink:title="anterior median eye" id="ABBRID0EYAAE" xlink:type="simple">AME</abbrev>–<abbrev xmlns:xlink="http://www.w3.org/1999/xlink" xlink:title="anterior median eye" id="ABBRID0E3AAE" xlink:type="simple">AME</abbrev> 0.23, <abbrev xmlns:xlink="http://www.w3.org/1999/xlink" xlink:title="anterior median eye" id="ABBRID0EABAE" xlink:type="simple">AME</abbrev>–<abbrev xmlns:xlink="http://www.w3.org/1999/xlink" xlink:title="anterior lateral eye" id="ABBRID0EEBAE" xlink:type="simple">ALE</abbrev> 0.15, <abbrev xmlns:xlink="http://www.w3.org/1999/xlink" xlink:title="posterior median eye" id="ABBRID0EIBAE" xlink:type="simple">PME</abbrev>–<abbrev xmlns:xlink="http://www.w3.org/1999/xlink" xlink:title="posterior median eye" id="ABBRID0EMBAE" xlink:type="simple">PME</abbrev> 0.10, <abbrev xmlns:xlink="http://www.w3.org/1999/xlink" xlink:title="posterior median eye" id="ABBRID0EQBAE" xlink:type="simple">PME</abbrev>–<abbrev xmlns:xlink="http://www.w3.org/1999/xlink" xlink:title="posterior lateral eye" id="ABBRID0EUBAE" xlink:type="simple">PLE</abbrev> 0.30, <abbrev xmlns:xlink="http://www.w3.org/1999/xlink" xlink:title="median ocular area" id="ABBRID0EYBAE" xlink:type="simple">MOA</abbrev> length 0.38, anterior width 0.45, posterior width 0.25. Leg measurements: I 6.25 (1.95, 2.20, 1.40, 0.70), II 5.50 (1.75, 1.85, 1.25, 0.65), III 3.70 (1.25, 1.20, 0.70, 0.55), IV 5.20 (1.75, 1.75, 1.05, 0.65). Carapace yellowish brown, with a V-shaped paler patch anteriorly to fovea; cervical groove slightly distinct. Chelicerae yellowish brown with four promarginal and three retromarginal teeth. Endites and labium yellowish brown, with yellow edge. Sternum yellowish brown, with gray setae. Legs yellow, with brown annuli; tibia I with 11 macrosetae; tibia II with seven macrosetae; tibia III with seven macrosetae; tibia IV with six macrosetae. Abdomen elliptical, ~1.7× longer than wide, with two pairs of very low, lateral humps; dorsal abdomen with a longitudinal patch; venter grayish brown medially and with white patches laterally. Spinnerets yellow.</p><p><bold><italic>Palp</italic></bold> (Fig. <xref ref-type="fig" rid="F2">2</xref>): two patellar bristles; tibia ~2× wider than long; cymbium with projection on prolateral base (see arrow in Fig. <xref ref-type="fig" rid="F2">2A</xref>); paracymbium finger-like; tegulum smoothly rounded in retrolateral; median apophysis ~1.4× wider than long, heavily sclerotized, tapered end pointed to tip of cymbium; embolus ~0.5× length of bulb diameter in prolateral view, tapered distally; conductor membranous, longer than wide; terminal apophysis about half bulb diameter width at base, tapered and curved distally.</p><fig id="F2" position="float" orientation="portrait"><object-id xmlns:xlink="http://www.w3.org/1999/xlink" content-type="doi" xlink:type="simple">10.3897/zookeys.1161.102375.figure2</object-id><object-id xmlns:xlink="http://www.w3.org/1999/xlink" content-type="arpha" xlink:type="simple">C65F5BB0-742A-56E5-8129-D4201A5F0CAD</object-id><label>Figure 2.</label><caption><p><italic><tp:taxon-name><tp:taxon-name-part taxon-name-part-type="genus" reg="Araneus">Araneus</tp:taxon-name-part><tp:taxon-name-part taxon-name-part-type="species" reg="eugenei">eugenei</tp:taxon-name-part></tp:taxon-name></italic> sp. nov., male holotype <bold>A</bold> left palp, prolateral view <bold>B</bold> ibid., retrolateral view <bold>C</bold> ibid., ventral view <bold>D</bold> ibid., apical view. Scale bars: 0.1 mm.</p></caption><graphic xmlns:xlink="http://www.w3.org/1999/xlink" xlink:href="zookeys-1161-069_article-102375__-g002.jpg" position="float" orientation="portrait" xlink:type="simple" id="oo_848780.jpg"><uri content-type="original_file" xlink:type="simple">https://binary.pensoft.net/fig/848780</uri></graphic></fig><p><bold>Female</bold> (paratype <named-content xmlns:xlink="http://www.w3.org/1999/xlink" content-type="dwc:institutional_code" xlink:title="Institute of Zoology, Chinese Academy of Sciences" xlink:href="http://grbio.org/institution/institute-zoology-chinese-academy-sciences" xlink:type="simple">IZCAS</named-content>-Ar44131, Fig. <xref ref-type="fig" rid="F1">1A–G</xref>). Total length 4.75. Carapace 2.25 long, 1.50 wide. Abdomen 3.65 long, 2.25 wide. Clypeus 0.10 high. Eye sizes and interdistances: <abbrev xmlns:xlink="http://www.w3.org/1999/xlink" xlink:title="anterior median eye" id="ABBRID0EXDAE" xlink:type="simple">AME</abbrev> 0.15, <abbrev xmlns:xlink="http://www.w3.org/1999/xlink" xlink:title="anterior lateral eye" id="ABBRID0E2DAE" xlink:type="simple">ALE</abbrev> 0.08, <abbrev xmlns:xlink="http://www.w3.org/1999/xlink" xlink:title="posterior median eye" id="ABBRID0E6DAE" xlink:type="simple">PME</abbrev> 0.13, <abbrev xmlns:xlink="http://www.w3.org/1999/xlink" xlink:title="posterior lateral eye" id="ABBRID0EDEAE" xlink:type="simple">PLE</abbrev> 0.10, <abbrev xmlns:xlink="http://www.w3.org/1999/xlink" xlink:title="anterior median eye" id="ABBRID0EHEAE" xlink:type="simple">AME</abbrev>–<abbrev xmlns:xlink="http://www.w3.org/1999/xlink" xlink:title="anterior median eye" id="ABBRID0ELEAE" xlink:type="simple">AME</abbrev> 0.20, <abbrev xmlns:xlink="http://www.w3.org/1999/xlink" xlink:title="anterior median eye" id="ABBRID0EPEAE" xlink:type="simple">AME</abbrev>–<abbrev xmlns:xlink="http://www.w3.org/1999/xlink" xlink:title="anterior lateral eye" id="ABBRID0ETEAE" xlink:type="simple">ALE</abbrev> 0.18, <abbrev xmlns:xlink="http://www.w3.org/1999/xlink" xlink:title="posterior median eye" id="ABBRID0EXEAE" xlink:type="simple">PME</abbrev>–<abbrev xmlns:xlink="http://www.w3.org/1999/xlink" xlink:title="posterior median eye" id="ABBRID0E2EAE" xlink:type="simple">PME</abbrev> 0.15, <abbrev xmlns:xlink="http://www.w3.org/1999/xlink" xlink:title="posterior median eye" id="ABBRID0E6EAE" xlink:type="simple">PME</abbrev>–<abbrev xmlns:xlink="http://www.w3.org/1999/xlink" xlink:title="posterior lateral eye" id="ABBRID0EDFAE" xlink:type="simple">PLE</abbrev> 0.38, <abbrev xmlns:xlink="http://www.w3.org/1999/xlink" xlink:title="median ocular area" id="ABBRID0EHFAE" xlink:type="simple">MOA</abbrev> length 0.43, anterior width 0.48, posterior width 0.38. Leg measurements: I 6.05 (1.85, 2.15, 1.35, 0.70), II 5.40 (1.65, 1.90, 1.20, 0.65), III 3.85 (1.25, 1.30, 0.75, 0.55), IV 5.70 (1.85, 2.00, 1.25, 0.60). Habitus similar to that of male, but much darker, and the two pairs of humps are more obvious.</p><p><bold><italic>Epigyne</italic></bold> (Fig. <xref ref-type="fig" rid="F1">1A–D</xref>): ~2.2× wider than long in ventral view, scape triangular, ~3.0× wider than long in posterior view; copulatory openings arcuated, situated on posterior surface; copulatory ducts also arcuated; spermathecae spherical, spaced by about one radius.</p></tp:treatment-sec><tp:treatment-sec sec-type="variation" id="SECID0EWFAE"><title>Variation.</title><p>Total length: ♂♂ 3.60–3.85; ♀♀ 4.25–4.75.</p></tp:treatment-sec><tp:treatment-sec sec-type="distribution" id="SECID0E2FAE"><title>Distribution.</title><p>Vietnam (Vinh Phuc, Ninh Binh and Hai Phong Provinces).</p></tp:treatment-sec><tp:treatment-sec><!--Section generated to contain objects referenced in tp:taxon-treatment.--><fig id="F9" position="float" orientation="portrait"><object-id xmlns:xlink="http://www.w3.org/1999/xlink" content-type="doi" xlink:type="simple">10.3897/zookeys.1161.102375.figure9</object-id><object-id xmlns:xlink="http://www.w3.org/1999/xlink" content-type="arpha" xlink:type="simple">9F9482E5-8362-5555-9365-7B9D5E23671E</object-id><label>Figure 9.</label><caption><p>Legs of the new species, holotypes, prolateral view <bold>A–D</bold><italic><tp:taxon-name><tp:taxon-name-part taxon-name-part-type="genus" reg="Araneus">Araneus</tp:taxon-name-part><tp:taxon-name-part taxon-name-part-type="species" reg="eugenei">eugenei</tp:taxon-name-part></tp:taxon-name></italic> sp. nov. <bold>E–H</bold><italic><tp:taxon-name><tp:taxon-name-part taxon-name-part-type="genus" reg="Araneus">Araneus</tp:taxon-name-part><tp:taxon-name-part taxon-name-part-type="species" reg="ethani">ethani</tp:taxon-name-part></tp:taxon-name></italic> sp. nov. <bold>I–L</bold><italic><tp:taxon-name><tp:taxon-name-part taxon-name-part-type="genus" reg="Araneus">Araneus</tp:taxon-name-part><tp:taxon-name-part taxon-name-part-type="species" reg="liami">liami</tp:taxon-name-part></tp:taxon-name></italic> sp. nov. <bold>A, E, I</bold> legs I <bold>B, F, J</bold> legs II <bold>C, G, K</bold> legs III <bold>D, H, L</bold> legs IV. Scale bars: 1 mm.</p></caption><graphic xmlns:xlink="http://www.w3.org/1999/xlink" xlink:href="zookeys-1161-069_article-102375__-g009.jpg" position="float" orientation="portrait" xlink:type="simple" id="oo_848788.jpg"><uri content-type="original_file" xlink:type="simple">https://binary.pensoft.net/fig/848788</uri></graphic></fig><fig id="F3" position="float" orientation="portrait"><object-id xmlns:xlink="http://www.w3.org/1999/xlink" content-type="doi" xlink:type="simple">10.3897/zookeys.1161.102375.figure3</object-id><object-id xmlns:xlink="http://www.w3.org/1999/xlink" content-type="arpha" xlink:type="simple">B69E52D7-E447-5DC7-999F-48F92C7BA5A7</object-id><label>Figure 3.</label><caption><p><italic><tp:taxon-name><tp:taxon-name-part taxon-name-part-type="genus" reg="Araneus">Araneus</tp:taxon-name-part><tp:taxon-name-part taxon-name-part-type="species" reg="ethani">ethani</tp:taxon-name-part></tp:taxon-name></italic> sp. nov., female holotype <bold>A</bold> epigyne, ventral view <bold>B</bold> ibid., anterior view <bold>C</bold> ibid., posterior view <bold>D</bold> vulva, posterior view <bold>E</bold> habitus, dorsal view <bold>F</bold> ibid., ventral view <bold>G</bold> ibid., lateral view. Scale bars: 0.1 mm (<bold>A–D</bold>); 1 mm (<bold>E–G</bold>).</p></caption><graphic xmlns:xlink="http://www.w3.org/1999/xlink" xlink:href="zookeys-1161-069_article-102375__-g003.jpg" position="float" orientation="portrait" xlink:type="simple" id="oo_848781.jpg"><uri content-type="original_file" xlink:type="simple">https://binary.pensoft.net/fig/848781</uri></graphic></fig><fig id="F5" position="float" orientation="portrait"><object-id xmlns:xlink="http://www.w3.org/1999/xlink" content-type="doi" xlink:type="simple">10.3897/zookeys.1161.102375.figure5</object-id><object-id xmlns:xlink="http://www.w3.org/1999/xlink" content-type="arpha" xlink:type="simple">FC246C66-7CC1-5534-A876-B2500F5F110B</object-id><label>Figure 5.</label><caption><p><italic><tp:taxon-name><tp:taxon-name-part taxon-name-part-type="genus" reg="Araneus">Araneus</tp:taxon-name-part><tp:taxon-name-part taxon-name-part-type="species" reg="liami">liami</tp:taxon-name-part></tp:taxon-name></italic> sp. nov., male holotype <bold>A</bold> left palp, prolateral view <bold>B</bold> ibid., retrolateral view <bold>C</bold> ibid., ventral view <bold>D</bold> ibid., apical view <bold>E</bold> tibia of left palp, dorsal view. Scale bars: 0.1 mm.</p></caption><graphic xmlns:xlink="http://www.w3.org/1999/xlink" xlink:href="zookeys-1161-069_article-102375__-g005.jpg" position="float" orientation="portrait" xlink:type="simple" id="oo_848783.jpg"><uri content-type="original_file" xlink:type="simple">https://binary.pensoft.net/fig/848783</uri></graphic></fig><fig id="F4" position="float" orientation="portrait"><object-id xmlns:xlink="http://www.w3.org/1999/xlink" content-type="doi" xlink:type="simple">10.3897/zookeys.1161.102375.figure4</object-id><object-id xmlns:xlink="http://www.w3.org/1999/xlink" content-type="arpha" xlink:type="simple">EF05E170-FEE6-5E3E-916F-28AC924B651E</object-id><label>Figure 4.</label><caption><p><italic><tp:taxon-name><tp:taxon-name-part taxon-name-part-type="genus" reg="Araneus">Araneus</tp:taxon-name-part><tp:taxon-name-part taxon-name-part-type="species" reg="liami">liami</tp:taxon-name-part></tp:taxon-name></italic> sp. nov. <bold>A–F</bold> female paratype <named-content xmlns:xlink="http://www.w3.org/1999/xlink" content-type="dwc:institutional_code" xlink:title="Institute of Zoology, Chinese Academy of Sciences" xlink:href="http://grbio.org/institution/institute-zoology-chinese-academy-sciences" xlink:type="simple">IZCAS</named-content>-Ar44147 <bold>G, H</bold> male holotype <bold>A</bold> epigyne, ventral view <bold>B</bold> ibid., anterior view <bold>C</bold> vulva, anterior view <bold>D</bold> ibid., posterior view <bold>E</bold> habitus, dorsal view <bold>F</bold> ibid., ventral view <bold>G</bold> ibid., dorsal view <bold>H</bold> ibid., lateral view. Scale bars: 0.1 mm (<bold>A–D</bold>); 1 mm (<bold>E–H</bold>).</p></caption><graphic xmlns:xlink="http://www.w3.org/1999/xlink" xlink:href="zookeys-1161-069_article-102375__-g004.jpg" position="float" orientation="portrait" xlink:type="simple" id="oo_848782.jpg"><uri content-type="original_file" xlink:type="simple">https://binary.pensoft.net/fig/848782</uri></graphic></fig></tp:treatment-sec></tp:taxon-treatment>
