# Supplementary material for: ﻿On five new species of the genera Araneus and Hypsosinga (Araneae, Araneidae) from Vietnam
Source: Zookeys. 2023 May 11;1161:69–87. doi: 10.3897/zookeys.1161.102375 (PMC10206528; doi:10.3897/zookeys.1161.102375)
Supplement: XML Treatment for Araneus ethani [file zookeys.1161.102375-treatment3.xml]

<!DOCTYPE tp:taxon-treatment
  PUBLIC "-//TaxonX//DTD Taxonomic Treatment Publishing DTD v0 20100105//EN" "tax-treatment-NSO.dtd">
<tp:taxon-treatment xmlns:tp="http://www.plazi.org/taxpub"><tp:treatment-meta><kwd-group><label>Taxon classification</label><kwd>
                <named-content content-type="kingdom">Animalia</named-content>
              </kwd><kwd>
                <named-content content-type="order">Araneae</named-content>
              </kwd><kwd>
                <named-content content-type="family">Araneidae</named-content>
              </kwd></kwd-group><mixed-citation publication-type="journal"><person-group><name><surname>Mi</surname><given-names>Xiaoqi</given-names></name><name><surname>Li</surname><given-names>Shuqiang</given-names></name><name><surname>Pham</surname><given-names>Dinh-Sac</given-names></name></person-group><article-title>﻿On five new species of the genera <italic><tp:taxon-name><tp:taxon-name-part taxon-name-part-type="genus" reg="Araneus">Araneus</tp:taxon-name-part></tp:taxon-name></italic> and <italic><tp:taxon-name><tp:taxon-name-part taxon-name-part-type="genus" reg="Hypsosinga">Hypsosinga</tp:taxon-name-part></tp:taxon-name></italic> (<tp:taxon-name><tp:taxon-name-part taxon-name-part-type="order">Araneae</tp:taxon-name-part></tp:taxon-name>, <tp:taxon-name><tp:taxon-name-part taxon-name-part-type="family">Araneidae</tp:taxon-name-part></tp:taxon-name>) from Vietnam</article-title><source>Zookeys</source><day>11</day><month>05</month><year>2023</year><volume>1161</volume><fpage>69</fpage><lpage>87</lpage><pub-id pub-id-type="doi">10.3897/zookeys.1161.102375</pub-id></mixed-citation></tp:treatment-meta><tp:nomenclature><label>﻿</label><tp:taxon-name>
              <object-id xmlns:xlink="http://www.w3.org/1999/xlink" content-type="arpha" xlink:type="simple">A887807C-249F-53EA-9258-3C65E28A1817</object-id>
              <tp:taxon-name-part taxon-name-part-type="genus" reg="Araneus">Araneus</tp:taxon-name-part>
              <tp:taxon-name-part taxon-name-part-type="species" reg="ethani">ethani</tp:taxon-name-part>
              <object-id xmlns:xlink="http://www.w3.org/1999/xlink" content-type="zoobank" xlink:type="simple">https://zoobank.org/E32071BB-3898-4353-B2AD-106D9C2EE312</object-id>
            </tp:taxon-name><tp:taxon-status xmlns:xlink="http://www.w3.org/1999/xlink" xlink:type="simple">sp. nov.</tp:taxon-status><xref ref-type="fig" rid="F3">Figs 3</xref><xref ref-type="fig" rid="F9">, 9E–H</xref></tp:nomenclature><tp:treatment-sec sec-type="type material" id="SECID0ERHAE"><title>Type material.</title><p><bold><italic>Holotype</italic></bold> ♀ (<named-content xmlns:xlink="http://www.w3.org/1999/xlink" content-type="dwc:institutional_code" xlink:title="Institute of Zoology, Chinese Academy of Sciences" xlink:href="http://grbio.org/institution/institute-zoology-chinese-academy-sciences" xlink:type="simple">IZCAS</named-content>-Ar44132), Vietnam: Ninh Binh Province, Cuc Phuong National Park, disturbed forest (<named-content xmlns:xlink="http://www.w3.org/1999/xlink" content-type="dwc:verbatimCoordinates" xlink:type="simple"><named-content content-type="geo-json" specific-use="{&#34;type&#34;:&#34;Point&#34;,&#34;coordinates&#34;:[105.685000,20.273000]}" id="NCID0EDIAE" xlink:type="simple">20°16.38'N, 105°41.10'E</named-content></named-content>, ca 280 m), 3.IV.2007, Dinh-Sac Pham leg. <bold><italic>Paratypes</italic></bold>: 1♀ (<named-content xmlns:xlink="http://www.w3.org/1999/xlink" content-type="dwc:institutional_code" xlink:title="Institute of Zoology, Chinese Academy of Sciences" xlink:href="http://grbio.org/institution/institute-zoology-chinese-academy-sciences" xlink:type="simple">IZCAS</named-content>-Ar44133), same locality and collector as holotype (<named-content xmlns:xlink="http://www.w3.org/1999/xlink" content-type="dwc:verbatimCoordinates" xlink:type="simple"><named-content content-type="geo-json" specific-use="{&#34;type&#34;:&#34;Point&#34;,&#34;coordinates&#34;:[105.709167,20.255000]}" id="NCID0ESIAE" xlink:type="simple">20°15.30'N, 105°42.55'E</named-content></named-content>, ca 250 m), 4.XII.2007; 1♀ (<named-content xmlns:xlink="http://www.w3.org/1999/xlink" content-type="dwc:institutional_code" xlink:title="Institute of Zoology, Chinese Academy of Sciences" xlink:href="http://grbio.org/institution/institute-zoology-chinese-academy-sciences" xlink:type="simple">IZCAS</named-content>-Ar44134), Hai Phong Province, Cat Ba National Park, disturbed forest (<named-content xmlns:xlink="http://www.w3.org/1999/xlink" content-type="dwc:verbatimCoordinates" xlink:type="simple"><named-content content-type="geo-json" specific-use="{&#34;type&#34;:&#34;Point&#34;,&#34;coordinates&#34;:[107.000333,20.804167]}" id="NCID0E5IAE" xlink:type="simple">20°48.25'N, 107°00.02'E</named-content></named-content>, ca 80 m), 16.VII.2008, Dinh-Sac Pham leg.</p></tp:treatment-sec><tp:treatment-sec sec-type="etymology" id="SECID0EDJAE"><title>Etymology.</title><p>The species name is a boy’s name from Vietnam; noun (name) in genitive case.</p></tp:treatment-sec><tp:treatment-sec sec-type="diagnosis" id="SECID0EIJAE"><title>Diagnosis.</title><p>The new species resembles <italic><tp:taxon-name><tp:taxon-name-part taxon-name-part-type="genus" reg="Araneus">A.</tp:taxon-name-part><tp:taxon-name-part taxon-name-part-type="species" reg="eugenei">eugenei</tp:taxon-name-part></tp:taxon-name></italic> sp. nov. in appearance but differs in having: 1) the scape truncated (Fig. <xref ref-type="fig" rid="F3">3A–D</xref>) vs triangular (Fig. <xref ref-type="fig" rid="F1">1B, D</xref>); 2) the copulatory openings situated on the ventral surface of the epigyne (Fig. <xref ref-type="fig" rid="F3">3A, C</xref>) vs on the posterior surface (Fig. <xref ref-type="fig" rid="F1">1B</xref>); and 3) the spermathecae spaced by about one diameter (Fig. <xref ref-type="fig" rid="F3">3D</xref>) vs about one radius (Fig. <xref ref-type="fig" rid="F1">1C</xref>).</p><fig id="F3" position="float" orientation="portrait"><object-id xmlns:xlink="http://www.w3.org/1999/xlink" content-type="doi" xlink:type="simple">10.3897/zookeys.1161.102375.figure3</object-id><object-id xmlns:xlink="http://www.w3.org/1999/xlink" content-type="arpha" xlink:type="simple">B69E52D7-E447-5DC7-999F-48F92C7BA5A7</object-id><label>Figure 3.</label><caption><p><italic><tp:taxon-name><tp:taxon-name-part taxon-name-part-type="genus" reg="Araneus">Araneus</tp:taxon-name-part><tp:taxon-name-part taxon-name-part-type="species" reg="ethani">ethani</tp:taxon-name-part></tp:taxon-name></italic> sp. nov., female holotype <bold>A</bold> epigyne, ventral view <bold>B</bold> ibid., anterior view <bold>C</bold> ibid., posterior view <bold>D</bold> vulva, posterior view <bold>E</bold> habitus, dorsal view <bold>F</bold> ibid., ventral view <bold>G</bold> ibid., lateral view. Scale bars: 0.1 mm (<bold>A–D</bold>); 1 mm (<bold>E–G</bold>).</p></caption><graphic xmlns:xlink="http://www.w3.org/1999/xlink" xlink:href="zookeys-1161-069_article-102375__-g003.jpg" position="float" orientation="portrait" xlink:type="simple" id="oo_848781.jpg"><uri content-type="original_file" xlink:type="simple">https://binary.pensoft.net/fig/848781</uri></graphic></fig></tp:treatment-sec><tp:treatment-sec sec-type="description" id="SECID0E2LAE"><title>Description.</title><p><bold>Female</bold> (holotype, Figs <xref ref-type="fig" rid="F3">3</xref>, <xref ref-type="fig" rid="F9">9E–H</xref>). Total length 4.10. Carapace 2.25 long, 1.55 wide. Abdomen 2.60 long, 1.75 wide. Clypeus 0.08 high. Eye sizes and interdistances: <abbrev xmlns:xlink="http://www.w3.org/1999/xlink" xlink:title="anterior median eye" id="ABBRID0ELMAE" xlink:type="simple">AME</abbrev> 0.15, <abbrev xmlns:xlink="http://www.w3.org/1999/xlink" xlink:title="anterior lateral eye" id="ABBRID0EPMAE" xlink:type="simple">ALE</abbrev> 0.10, <abbrev xmlns:xlink="http://www.w3.org/1999/xlink" xlink:title="posterior median eye" id="ABBRID0ETMAE" xlink:type="simple">PME</abbrev> 0.13, <abbrev xmlns:xlink="http://www.w3.org/1999/xlink" xlink:title="posterior lateral eye" id="ABBRID0EXMAE" xlink:type="simple">PLE</abbrev> 0.13, <abbrev xmlns:xlink="http://www.w3.org/1999/xlink" xlink:title="anterior median eye" id="ABBRID0E2MAE" xlink:type="simple">AME</abbrev>–<abbrev xmlns:xlink="http://www.w3.org/1999/xlink" xlink:title="anterior median eye" id="ABBRID0E6MAE" xlink:type="simple">AME</abbrev> 0.20, <abbrev xmlns:xlink="http://www.w3.org/1999/xlink" xlink:title="anterior median eye" id="ABBRID0EDNAE" xlink:type="simple">AME</abbrev>–<abbrev xmlns:xlink="http://www.w3.org/1999/xlink" xlink:title="anterior lateral eye" id="ABBRID0EHNAE" xlink:type="simple">ALE</abbrev> 0.15, <abbrev xmlns:xlink="http://www.w3.org/1999/xlink" xlink:title="posterior median eye" id="ABBRID0ELNAE" xlink:type="simple">PME</abbrev>–<abbrev xmlns:xlink="http://www.w3.org/1999/xlink" xlink:title="posterior median eye" id="ABBRID0EPNAE" xlink:type="simple">PME</abbrev> 0.15, <abbrev xmlns:xlink="http://www.w3.org/1999/xlink" xlink:title="posterior median eye" id="ABBRID0ETNAE" xlink:type="simple">PME</abbrev>–<abbrev xmlns:xlink="http://www.w3.org/1999/xlink" xlink:title="posterior lateral eye" id="ABBRID0EXNAE" xlink:type="simple">PLE</abbrev> 0.30, <abbrev xmlns:xlink="http://www.w3.org/1999/xlink" xlink:title="median ocular area" id="ABBRID0E2NAE" xlink:type="simple">MOA</abbrev> length 0.48, anterior width 0.43, posterior width 0.43. Leg measurements: I 5.80 (1.75, 2.15, 1.25, 0.65), II 5.15 (1.55, 1.85, 1.10, 0.65), III 3.90 (1.25, 1.35, 0.70, 0.60), IV 5.35 (1.70, 1.90, 1.10, 0.65). Carapace brown, with yellow anteriorly to fovea and yellow edges in thoracic region, with pale setae. Chelicerae brown with five promarginal and three retromarginal teeth. Endites and labium brown at base, paler distally. Sternum with short, longitudinal, yellow patch. Legs yellow with yellowish-brown annuli. Abdomen elliptical, ~1.25× longer than wide, pointed anteriorly and with pair of lateral humps posteriorly, covered with pale setae, dorsum grayish brown with white spots; venter brown with yellow patches. Spinnerets yellowish brown.</p><p><bold><italic>Epigyne</italic></bold> (Fig. <xref ref-type="fig" rid="F3">3A–D</xref>): ~2.8× wider than long in ventral view; scape truncated, ~6.0× wider than long in anterior view; copulatory openings slit-like, situated on ventral surface; copulatory ducts longer than spermatheca diameter, curved about 90°; spermathecae globular, about one diameter apart.</p><p><bold>Male.</bold> Unknown.</p></tp:treatment-sec><tp:treatment-sec sec-type="variation" id="SECID0EOOAE"><title>Variation.</title><p>Total length: ♀♀ 3.9–4.3.</p></tp:treatment-sec><tp:treatment-sec sec-type="distribution" id="SECID0ETOAE"><title>Distribution.</title><p>Vietnam (Ninh Binh and Hai Phong Provinces).</p></tp:treatment-sec><tp:treatment-sec><!--Section generated to contain objects referenced in tp:taxon-treatment.--><fig id="F9" position="float" orientation="portrait"><object-id xmlns:xlink="http://www.w3.org/1999/xlink" content-type="doi" xlink:type="simple">10.3897/zookeys.1161.102375.figure9</object-id><object-id xmlns:xlink="http://www.w3.org/1999/xlink" content-type="arpha" xlink:type="simple">9F9482E5-8362-5555-9365-7B9D5E23671E</object-id><label>Figure 9.</label><caption><p>Legs of the new species, holotypes, prolateral view <bold>A–D</bold><italic><tp:taxon-name><tp:taxon-name-part taxon-name-part-type="genus" reg="Araneus">Araneus</tp:taxon-name-part><tp:taxon-name-part taxon-name-part-type="species" reg="eugenei">eugenei</tp:taxon-name-part></tp:taxon-name></italic> sp. nov. <bold>E–H</bold><italic><tp:taxon-name><tp:taxon-name-part taxon-name-part-type="genus" reg="Araneus">Araneus</tp:taxon-name-part><tp:taxon-name-part taxon-name-part-type="species" reg="ethani">ethani</tp:taxon-name-part></tp:taxon-name></italic> sp. nov. <bold>I–L</bold><italic><tp:taxon-name><tp:taxon-name-part taxon-name-part-type="genus" reg="Araneus">Araneus</tp:taxon-name-part><tp:taxon-name-part taxon-name-part-type="species" reg="liami">liami</tp:taxon-name-part></tp:taxon-name></italic> sp. nov. <bold>A, E, I</bold> legs I <bold>B, F, J</bold> legs II <bold>C, G, K</bold> legs III <bold>D, H, L</bold> legs IV. Scale bars: 1 mm.</p></caption><graphic xmlns:xlink="http://www.w3.org/1999/xlink" xlink:href="zookeys-1161-069_article-102375__-g009.jpg" position="float" orientation="portrait" xlink:type="simple" id="oo_848788.jpg"><uri content-type="original_file" xlink:type="simple">https://binary.pensoft.net/fig/848788</uri></graphic></fig><fig id="F1" position="float" orientation="portrait"><object-id xmlns:xlink="http://www.w3.org/1999/xlink" content-type="doi" xlink:type="simple">10.3897/zookeys.1161.102375.figure1</object-id><object-id xmlns:xlink="http://www.w3.org/1999/xlink" content-type="arpha" xlink:type="simple">C5F83981-62CE-5786-9666-930C3FF4E68C</object-id><label>Figure 1.</label><caption><p><italic><tp:taxon-name><tp:taxon-name-part taxon-name-part-type="genus" reg="Araneus">Araneus</tp:taxon-name-part><tp:taxon-name-part taxon-name-part-type="species" reg="eugenei">eugenei</tp:taxon-name-part></tp:taxon-name></italic> sp. nov. <bold>A–G</bold> female paratype <named-content xmlns:xlink="http://www.w3.org/1999/xlink" content-type="dwc:institutional_code" xlink:title="Institute of Zoology, Chinese Academy of Sciences" xlink:href="http://grbio.org/institution/institute-zoology-chinese-academy-sciences" xlink:type="simple">IZCAS</named-content>-Ar44131 <bold>H, I</bold> male holotype <bold>A</bold> epigyne, ventral view <bold>B</bold> ibid., posterior view <bold>C</bold> vulva, dorsal view <bold>D</bold> ibid., posterior view <bold>E</bold> habitus, dorsal view <bold>F</bold> ibid., ventral view <bold>G</bold> ibid., lateral view <bold>H</bold> ibid., dorsal view <bold>I</bold> ibid., lateral view. Scale bars: 0.1 mm (<bold>A–D</bold>); 1 mm (<bold>E–I</bold>).</p></caption><graphic xmlns:xlink="http://www.w3.org/1999/xlink" xlink:href="zookeys-1161-069_article-102375__-g001.jpg" position="float" orientation="portrait" xlink:type="simple" id="oo_848779.jpg"><uri content-type="original_file" xlink:type="simple">https://binary.pensoft.net/fig/848779</uri></graphic></fig></tp:treatment-sec></tp:taxon-treatment>
