# Supplementary material for: ﻿On five new species of the genera Araneus and Hypsosinga (Araneae, Araneidae) from Vietnam
Source: Zookeys. 2023 May 11;1161:69–87. doi: 10.3897/zookeys.1161.102375 (PMC10206528; doi:10.3897/zookeys.1161.102375)
Supplement: XML Treatment for Hypsosinga [file zookeys.1161.102375-treatment5.xml]

<!DOCTYPE tp:taxon-treatment
  PUBLIC "-//TaxonX//DTD Taxonomic Treatment Publishing DTD v0 20100105//EN" "tax-treatment-NSO.dtd">
<tp:taxon-treatment xmlns:tp="http://www.plazi.org/taxpub"><tp:treatment-meta><kwd-group><label>Taxon classification</label><kwd>
                <named-content content-type="kingdom">Animalia</named-content>
              </kwd><kwd>
                <named-content content-type="order">Araneae</named-content>
              </kwd><kwd>
                <named-content content-type="family">Araneidae</named-content>
              </kwd></kwd-group><mixed-citation publication-type="journal"><person-group><name><surname>Mi</surname><given-names>Xiaoqi</given-names></name><name><surname>Li</surname><given-names>Shuqiang</given-names></name><name><surname>Pham</surname><given-names>Dinh-Sac</given-names></name></person-group><article-title>﻿On five new species of the genera <italic><tp:taxon-name><tp:taxon-name-part taxon-name-part-type="genus" reg="Araneus">Araneus</tp:taxon-name-part></tp:taxon-name></italic> and <italic><tp:taxon-name><tp:taxon-name-part taxon-name-part-type="genus" reg="Hypsosinga">Hypsosinga</tp:taxon-name-part></tp:taxon-name></italic> (<tp:taxon-name><tp:taxon-name-part taxon-name-part-type="order">Araneae</tp:taxon-name-part></tp:taxon-name>, <tp:taxon-name><tp:taxon-name-part taxon-name-part-type="family">Araneidae</tp:taxon-name-part></tp:taxon-name>) from Vietnam</article-title><source>Zookeys</source><day>11</day><month>05</month><year>2023</year><volume>1161</volume><fpage>69</fpage><lpage>87</lpage><pub-id pub-id-type="doi">10.3897/zookeys.1161.102375</pub-id></mixed-citation></tp:treatment-meta><tp:nomenclature><label>﻿Genus</label><tp:taxon-name>
              <object-id xmlns:xlink="http://www.w3.org/1999/xlink" content-type="arpha" xlink:type="simple">CDF24233-9391-5709-BB98-D86B3A6EFC15</object-id>
              <tp:taxon-name-part taxon-name-part-type="genus" reg="Hypsosinga">Hypsosinga</tp:taxon-name-part>
            </tp:taxon-name><tp:taxon-authority>Ausserer, 1871</tp:taxon-authority><tp:nomenclature-citation-list><tp:nomenclature-citation><tp:taxon-name>
                  <tp:taxon-name-part taxon-name-part-type="genus" reg="Hyposinga">Hyposinga</tp:taxon-name-part>
                </tp:taxon-name><comment>Ausserer, 1871: 823.</comment></tp:nomenclature-citation></tp:nomenclature-citation-list></tp:nomenclature><tp:treatment-sec sec-type="type species" id="SECID0EGBAG"><title>Type species.</title><p><italic><tp:taxon-name><tp:taxon-name-part taxon-name-part-type="genus" reg="Singa">Singa</tp:taxon-name-part><tp:taxon-name-part taxon-name-part-type="species" reg="sanguinea">sanguinea</tp:taxon-name-part></tp:taxon-name></italic> C.L. Koch, 1844.</p></tp:treatment-sec><tp:treatment-sec sec-type="comments" id="SECID0EXBAG"><title>Comments.</title><p>The two new <italic><tp:taxon-name><tp:taxon-name-part taxon-name-part-type="genus" reg="Hyposinga">Hyposinga</tp:taxon-name-part></tp:taxon-name></italic> species in this paper differ greatly from the type species, <italic><tp:taxon-name><tp:taxon-name-part taxon-name-part-type="genus" reg="Hyposinga">H.</tp:taxon-name-part><tp:taxon-name-part taxon-name-part-type="species" reg="sanguinea">sanguinea</tp:taxon-name-part></tp:taxon-name></italic>, in their copulatory organs. They are placed in <italic><tp:taxon-name><tp:taxon-name-part taxon-name-part-type="genus" reg="Hyposinga">Hyposinga</tp:taxon-name-part></tp:taxon-name></italic> provisionally because they show some common somatic characters, such as small total length, reflective carapace, and abdomen.</p></tp:treatment-sec></tp:taxon-treatment>
