# Supplementary material for: ﻿On five new species of the genera Araneus and Hypsosinga (Araneae, Araneidae) from Vietnam
Source: Zookeys. 2023 May 11;1161:69–87. doi: 10.3897/zookeys.1161.102375 (PMC10206528; doi:10.3897/zookeys.1161.102375)
Supplement: XML Treatment for Hypsosinga ryani [file zookeys.1161.102375-treatment6.xml]

<!DOCTYPE tp:taxon-treatment
  PUBLIC "-//TaxonX//DTD Taxonomic Treatment Publishing DTD v0 20100105//EN" "tax-treatment-NSO.dtd">
<tp:taxon-treatment xmlns:tp="http://www.plazi.org/taxpub"><tp:treatment-meta><kwd-group><label>Taxon classification</label><kwd>
                <named-content content-type="kingdom">Animalia</named-content>
              </kwd><kwd>
                <named-content content-type="order">Araneae</named-content>
              </kwd><kwd>
                <named-content content-type="family">Araneidae</named-content>
              </kwd></kwd-group><mixed-citation publication-type="journal"><person-group><name><surname>Mi</surname><given-names>Xiaoqi</given-names></name><name><surname>Li</surname><given-names>Shuqiang</given-names></name><name><surname>Pham</surname><given-names>Dinh-Sac</given-names></name></person-group><article-title>﻿On five new species of the genera <italic><tp:taxon-name><tp:taxon-name-part taxon-name-part-type="genus" reg="Araneus">Araneus</tp:taxon-name-part></tp:taxon-name></italic> and <italic><tp:taxon-name><tp:taxon-name-part taxon-name-part-type="genus" reg="Hypsosinga">Hypsosinga</tp:taxon-name-part></tp:taxon-name></italic> (<tp:taxon-name><tp:taxon-name-part taxon-name-part-type="order">Araneae</tp:taxon-name-part></tp:taxon-name>, <tp:taxon-name><tp:taxon-name-part taxon-name-part-type="family">Araneidae</tp:taxon-name-part></tp:taxon-name>) from Vietnam</article-title><source>Zookeys</source><day>11</day><month>05</month><year>2023</year><volume>1161</volume><fpage>69</fpage><lpage>87</lpage><pub-id pub-id-type="doi">10.3897/zookeys.1161.102375</pub-id></mixed-citation></tp:treatment-meta><tp:nomenclature><label>﻿</label><tp:taxon-name>
              <object-id xmlns:xlink="http://www.w3.org/1999/xlink" content-type="arpha" xlink:type="simple">4159A7B1-F94D-5381-99AF-688CBB592ECF</object-id>
              <tp:taxon-name-part taxon-name-part-type="genus" reg="Hypsosinga">Hypsosinga</tp:taxon-name-part>
              <tp:taxon-name-part taxon-name-part-type="species" reg="ryani">ryani</tp:taxon-name-part>
              <object-id xmlns:xlink="http://www.w3.org/1999/xlink" content-type="zoobank" xlink:type="simple">https://zoobank.org/BD0AF38A-D617-4003-AA6D-37A121C784E6</object-id>
            </tp:taxon-name><tp:taxon-status xmlns:xlink="http://www.w3.org/1999/xlink" xlink:type="simple">sp. nov.</tp:taxon-status><xref ref-type="fig" rid="F6">Figs 6</xref><xref ref-type="fig" rid="F7">, 7</xref><xref ref-type="fig" rid="F10">, 10A–D</xref></tp:nomenclature><tp:treatment-sec sec-type="type material" id="SECID0ELEAG"><title>Type material.</title><p><bold><italic>Holotype</italic></bold> ♂ (<named-content xmlns:xlink="http://www.w3.org/1999/xlink" content-type="dwc:institutional_code" xlink:title="Institute of Zoology, Chinese Academy of Sciences" xlink:href="http://grbio.org/institution/institute-zoology-chinese-academy-sciences" xlink:type="simple">IZCAS</named-content>-Ar44148), Vietnam: Ha Tay Province, Ba Vi District, Tan Linh Village, 23.VII.2000, Dinh-Sac Pham leg. <bold><italic>Paratype</italic></bold>: 1 ♀ (<named-content xmlns:xlink="http://www.w3.org/1999/xlink" content-type="dwc:institutional_code" xlink:title="Institute of Zoology, Chinese Academy of Sciences" xlink:href="http://grbio.org/institution/institute-zoology-chinese-academy-sciences" xlink:type="simple">IZCAS</named-content>-Ar44149), Cao Bang Province, Sac Ha Village, 17.VII.2000, Dinh-Sac Pham leg.</p></tp:treatment-sec><tp:treatment-sec sec-type="etymology" id="SECID0EBFAG"><title>Etymology.</title><p>The species name is a boy’s name from Vietnam; noun (name) in genitive case.</p></tp:treatment-sec><tp:treatment-sec sec-type="diagnosis" id="SECID0EGFAG"><title>Diagnosis.</title><p>The new species resembles <italic><tp:taxon-name><tp:taxon-name-part taxon-name-part-type="genus" reg="Hyposinga">H.</tp:taxon-name-part><tp:taxon-name-part taxon-name-part-type="species" reg="alboria">alboria</tp:taxon-name-part></tp:taxon-name></italic> Yin, Wang, Xie &amp; Peng, 1990 in appearance, but can be distinguished from the latter in having: 1) the epigyne lacking a septum (Fig. <xref ref-type="fig" rid="F6">6A</xref>) vs with a septum (<xref ref-type="bibr" rid="B8">Yin et al. 1990</xref>: fig. 182); 2) the spermathecae spaced apart by about one radius (Fig. <xref ref-type="fig" rid="F6">6B, C</xref>) vs about half of the radius (<xref ref-type="bibr" rid="B8">Yin et al. 1990</xref>: fig. 183); 3) the ventral surface of the epigyne smooth (Fig. <xref ref-type="fig" rid="F6">6A</xref>) vs concave (<xref ref-type="bibr" rid="B8">Yin et al. 1990</xref>: fig. 182); 4) the male palpal tibia palmate (Fig. <xref ref-type="fig" rid="F7">7A–C</xref>) vs not palmate; 5) the median apophysis stout (Fig. <xref ref-type="fig" rid="F7">7A, C, D</xref>) vs with a long, slender tip (<xref ref-type="bibr" rid="B8">Yin et al. 1990</xref>: figs 184–186); 6) the embolus short and straight (Fig. <xref ref-type="fig" rid="F7">7A, C, D</xref>) vs extremely long and curved (<xref ref-type="bibr" rid="B8">Yin et al. 1990</xref>: fig. 184); and 7) the tegular extension lacking (Fig. <xref ref-type="fig" rid="F7">7B–D</xref>) vs present (<xref ref-type="bibr" rid="B8">Yin et al. 1990</xref>: fig. 185).</p><fig id="F6" position="float" orientation="portrait"><object-id xmlns:xlink="http://www.w3.org/1999/xlink" content-type="doi" xlink:type="simple">10.3897/zookeys.1161.102375.figure6</object-id><object-id xmlns:xlink="http://www.w3.org/1999/xlink" content-type="arpha" xlink:type="simple">A8FA4C1E-533B-55E9-A97D-2D2B311AA8FE</object-id><label>Figure 6.</label><caption><p><italic><tp:taxon-name><tp:taxon-name-part taxon-name-part-type="genus" reg="Hypsosinga">Hypsosinga</tp:taxon-name-part><tp:taxon-name-part taxon-name-part-type="species" reg="ryani">ryani</tp:taxon-name-part></tp:taxon-name></italic> sp. nov. <bold>A–E</bold> female paratype <named-content xmlns:xlink="http://www.w3.org/1999/xlink" content-type="dwc:institutional_code" xlink:title="Institute of Zoology, Chinese Academy of Sciences" xlink:href="http://grbio.org/institution/institute-zoology-chinese-academy-sciences" xlink:type="simple">IZCAS</named-content>-Ar44149 <bold>F, G</bold> male holotype <bold>A</bold> epigyne, ventral view <bold>B</bold> vulva, posterior view <bold>C</bold> ibid., dorsal view <bold>D</bold> habitus, dorsal view <bold>E</bold> ibid., ventral view <bold>F</bold> ibid., dorsal view <bold>G</bold> ibid., lateral view. Scale bars: 0.1 mm (<bold>A–C</bold>); 1 mm (<bold>D–G</bold>).</p></caption><graphic xmlns:xlink="http://www.w3.org/1999/xlink" xlink:href="zookeys-1161-069_article-102375__-g006.jpg" position="float" orientation="portrait" xlink:type="simple" id="oo_848784.jpg"><uri content-type="original_file" xlink:type="simple">https://binary.pensoft.net/fig/848784</uri></graphic></fig><fig id="F7" position="float" orientation="portrait"><object-id xmlns:xlink="http://www.w3.org/1999/xlink" content-type="doi" xlink:type="simple">10.3897/zookeys.1161.102375.figure7</object-id><object-id xmlns:xlink="http://www.w3.org/1999/xlink" content-type="arpha" xlink:type="simple">B82B85D5-C4B6-548D-8166-662977566839</object-id><label>Figure 7.</label><caption><p><italic><tp:taxon-name><tp:taxon-name-part taxon-name-part-type="genus" reg="Hypsosinga">Hypsosinga</tp:taxon-name-part><tp:taxon-name-part taxon-name-part-type="species" reg="ryani">ryani</tp:taxon-name-part></tp:taxon-name></italic> sp. nov., male holotype <bold>A</bold> left palp, prolateral view <bold>B</bold> ibid., retrolateral view <bold>C</bold> ibid., ventral view <bold>D</bold> ibid., apical view <bold>E</bold> tibia of left palp, dorsal view. Scale bars: 0.1 mm.</p></caption><graphic xmlns:xlink="http://www.w3.org/1999/xlink" xlink:href="zookeys-1161-069_article-102375__-g007.jpg" position="float" orientation="portrait" xlink:type="simple" id="oo_848785.jpg"><uri content-type="original_file" xlink:type="simple">https://binary.pensoft.net/fig/848785</uri></graphic></fig></tp:treatment-sec><tp:treatment-sec sec-type="description" id="SECID0E6JAG"><title>Description.</title><p><bold>Male</bold> (holotype, Figs <xref ref-type="fig" rid="F6">6F, G</xref>, <xref ref-type="fig" rid="F7">7</xref>, <xref ref-type="fig" rid="F10">10A–D</xref>). Total length 2.50. Carapace 1.15 long, 0.95 wide. Abdomen 1.40 long, 0.85 wide. Clypeus 0.20 high. Eye sizes and interdistances: <abbrev xmlns:xlink="http://www.w3.org/1999/xlink" xlink:title="anterior median eye" id="ABBRID0ETKAG" xlink:type="simple">AME</abbrev> 0.06, <abbrev xmlns:xlink="http://www.w3.org/1999/xlink" xlink:title="anterior lateral eye" id="ABBRID0EXKAG" xlink:type="simple">ALE</abbrev> 0.05, <abbrev xmlns:xlink="http://www.w3.org/1999/xlink" xlink:title="posterior median eye" id="ABBRID0E2KAG" xlink:type="simple">PME</abbrev> 0.10, <abbrev xmlns:xlink="http://www.w3.org/1999/xlink" xlink:title="posterior lateral eye" id="ABBRID0E6KAG" xlink:type="simple">PLE</abbrev> 0.06, <abbrev xmlns:xlink="http://www.w3.org/1999/xlink" xlink:title="anterior median eye" id="ABBRID0EDLAG" xlink:type="simple">AME</abbrev>–<abbrev xmlns:xlink="http://www.w3.org/1999/xlink" xlink:title="anterior median eye" id="ABBRID0EHLAG" xlink:type="simple">AME</abbrev> 0.08, <abbrev xmlns:xlink="http://www.w3.org/1999/xlink" xlink:title="anterior median eye" id="ABBRID0ELLAG" xlink:type="simple">AME</abbrev>–<abbrev xmlns:xlink="http://www.w3.org/1999/xlink" xlink:title="anterior lateral eye" id="ABBRID0EPLAG" xlink:type="simple">ALE</abbrev> 0.13, <abbrev xmlns:xlink="http://www.w3.org/1999/xlink" xlink:title="posterior median eye" id="ABBRID0ETLAG" xlink:type="simple">PME</abbrev>–<abbrev xmlns:xlink="http://www.w3.org/1999/xlink" xlink:title="posterior median eye" id="ABBRID0EXLAG" xlink:type="simple">PME</abbrev> 0.08, <abbrev xmlns:xlink="http://www.w3.org/1999/xlink" xlink:title="posterior median eye" id="ABBRID0E2LAG" xlink:type="simple">PME</abbrev>–<abbrev xmlns:xlink="http://www.w3.org/1999/xlink" xlink:title="posterior lateral eye" id="ABBRID0E6LAG" xlink:type="simple">PLE</abbrev> 0.15, <abbrev xmlns:xlink="http://www.w3.org/1999/xlink" xlink:title="median ocular area" id="ABBRID0EDMAG" xlink:type="simple">MOA</abbrev> length 0.23, anterior width 0.20, posterior width 0.25. Leg measurements: I 3.80 (1.15, 1.30, 0.85, 0.50), II 3.45 (1.05, 1.20, 0.75, 0.45), III 2.40 (0.80, 0.75, 0.50, 0.35), IV 3.50 (1.15, 1.15, 0.75, 0.45). Carapace reddish brown, with pale stripe before fovea; cervical groove inconspicuous. Chelicerae yellowish brown; four promarginal and two retromarginal teeth. Endites and labium yellowish brown at base, paler distally. Sternum dark brown. Legs yellow to yellowish brown; leg I and II with brown annuli; tibia I with seven macrosetae; tibia II with three macrosetae; tibia III with seven macrosetae; tibia IV with two macrosetae. Abdomen ~1.6× longer than wide, with a pair of lateral humps posteriorly; dorsum reddish brown, with indistinct longitudinal pale patch and three pairs of pale spots; venter yellow to yellowish brown, with darker patches. Spinnerets yellowish brown.</p><p><bold><italic>Palp</italic></bold> (Fig. <xref ref-type="fig" rid="F7">7</xref>): with a single patellar bristle; tibia palmate, with bifurcated protuberance and four denticles (see white arrows in Fig. <xref ref-type="fig" rid="F7">7A, B, E</xref>); cymbium ~1.25× wider than long and covers most part of bulb in prolateral view, with dorsal protuberance at base (see black arrows in Fig. <xref ref-type="fig" rid="F7">7A, B</xref>); median apophysis elliptical at base, with two processes in apical view; tegulum smoothly rounded and lacking tegular extension in retrolateral view; embolus tapered, triangular in prolateral view, slightly curved at tip in ventral view; conductor broad at base, tongue-shaped distally in apical view; terminal apophysis membranous, narrow lamellar, about subequal in length to embolus.</p><p><bold>Female</bold> (paratype <named-content xmlns:xlink="http://www.w3.org/1999/xlink" content-type="dwc:institutional_code" xlink:title="Institute of Zoology, Chinese Academy of Sciences" xlink:href="http://grbio.org/institution/institute-zoology-chinese-academy-sciences" xlink:type="simple">IZCAS</named-content>-Ar44149, Fig. <xref ref-type="fig" rid="F6">6A–E</xref>). Total length 2.55. Carapace 1.05 long, 0.80 wide. Abdomen 1.65 long, 1.35 wide. Clypeus 0.10 high. Eye sizes and interdistances: <abbrev xmlns:xlink="http://www.w3.org/1999/xlink" xlink:title="anterior median eye" id="ABBRID0EGNAG" xlink:type="simple">AME</abbrev> 0.06, <abbrev xmlns:xlink="http://www.w3.org/1999/xlink" xlink:title="anterior lateral eye" id="ABBRID0EKNAG" xlink:type="simple">ALE</abbrev> 0.05, <abbrev xmlns:xlink="http://www.w3.org/1999/xlink" xlink:title="posterior median eye" id="ABBRID0EONAG" xlink:type="simple">PME</abbrev> 0.10, <abbrev xmlns:xlink="http://www.w3.org/1999/xlink" xlink:title="posterior lateral eye" id="ABBRID0ESNAG" xlink:type="simple">PLE</abbrev> 0.08, <abbrev xmlns:xlink="http://www.w3.org/1999/xlink" xlink:title="anterior median eye" id="ABBRID0EWNAG" xlink:type="simple">AME</abbrev>–<abbrev xmlns:xlink="http://www.w3.org/1999/xlink" xlink:title="anterior median eye" id="ABBRID0E1NAG" xlink:type="simple">AME</abbrev> 0.08, <abbrev xmlns:xlink="http://www.w3.org/1999/xlink" xlink:title="anterior median eye" id="ABBRID0E5NAG" xlink:type="simple">AME</abbrev>–<abbrev xmlns:xlink="http://www.w3.org/1999/xlink" xlink:title="anterior lateral eye" id="ABBRID0ECOAG" xlink:type="simple">ALE</abbrev> 0.13, <abbrev xmlns:xlink="http://www.w3.org/1999/xlink" xlink:title="posterior median eye" id="ABBRID0EGOAG" xlink:type="simple">PME</abbrev>–<abbrev xmlns:xlink="http://www.w3.org/1999/xlink" xlink:title="posterior median eye" id="ABBRID0EKOAG" xlink:type="simple">PME</abbrev> 0.08, <abbrev xmlns:xlink="http://www.w3.org/1999/xlink" xlink:title="posterior median eye" id="ABBRID0EOOAG" xlink:type="simple">PME</abbrev>–<abbrev xmlns:xlink="http://www.w3.org/1999/xlink" xlink:title="posterior lateral eye" id="ABBRID0ESOAG" xlink:type="simple">PLE</abbrev> 0.13, <abbrev xmlns:xlink="http://www.w3.org/1999/xlink" xlink:title="median ocular area" id="ABBRID0EWOAG" xlink:type="simple">MOA</abbrev> length 0.20, anterior width 0.18, posterior width 0.23. Leg measurements: I 2.95 (0.90, 1.05, 0.60, 0.40), II 2.65 (0.85, 0.85, 0.60, 0.35), III 1.80 (0.60, 0.60, 0.35, 0.25), IV 2.90 (0.95, 1.00, 0.60, 0.35). Habitus similar to that of male but darker, and pale patches on dorsum of abdomen more distinct.</p><p><bold><italic>Epigyne</italic></bold> (Fig. <xref ref-type="fig" rid="F6">6A–C</xref>): ~2.3× wider than long in ventral view, lacking scape; copulatory openings rounded, situated at the lateral side of ventral surface; copulatory ducts about of equal length to spermatheca diameter; spermathecae globular, about one radius apart.</p></tp:treatment-sec><tp:treatment-sec sec-type="distribution" id="SECID0EFPAG"><title>Distribution.</title><p>Vietnam (Ha Tay and Cao Bang provinces).</p></tp:treatment-sec><tp:treatment-sec><!--Section generated to contain objects referenced in tp:taxon-treatment.--><fig id="F10" position="float" orientation="portrait"><object-id xmlns:xlink="http://www.w3.org/1999/xlink" content-type="doi" xlink:type="simple">10.3897/zookeys.1161.102375.figure10</object-id><object-id xmlns:xlink="http://www.w3.org/1999/xlink" content-type="arpha" xlink:type="simple">62DB32C1-F5C9-5157-AE84-7D2A3DE6C45C</object-id><label>Figure 10.</label><caption><p>Legs of the new species, holotypes, prolateral view <bold>A–D</bold><italic><tp:taxon-name><tp:taxon-name-part taxon-name-part-type="genus" reg="Hypsosinga">Hypsosinga</tp:taxon-name-part><tp:taxon-name-part taxon-name-part-type="species" reg="ryani">ryani</tp:taxon-name-part></tp:taxon-name></italic> sp. nov. <bold>E–F</bold><italic><tp:taxon-name><tp:taxon-name-part taxon-name-part-type="genus" reg="Hypsosinga">Hypsosinga</tp:taxon-name-part><tp:taxon-name-part taxon-name-part-type="species" reg="zioni">zioni</tp:taxon-name-part></tp:taxon-name></italic> sp. nov. <bold>A, E</bold> legs I <bold>B, F</bold> legs II <bold>C, G</bold> legs III <bold>D, H</bold> legs IV. Scale bars: 1 mm.</p></caption><graphic xmlns:xlink="http://www.w3.org/1999/xlink" xlink:href="zookeys-1161-069_article-102375__-g010.jpg" position="float" orientation="portrait" xlink:type="simple" id="oo_848789.jpg"><uri content-type="original_file" xlink:type="simple">https://binary.pensoft.net/fig/848789</uri></graphic></fig></tp:treatment-sec><ref-list><ref id="B8"><mixed-citation xmlns:xlink="http://www.w3.org/1999/xlink" xlink:type="simple"><person-group><name name-style="western"><surname>Yin</surname><given-names>C</given-names></name><name name-style="western"><surname>Wang</surname><given-names>J</given-names></name><name name-style="western"><surname>Xie</surname><given-names>L</given-names></name><name name-style="western"><surname>Peng</surname><given-names>X</given-names></name></person-group> (<year>1990</year>) <source>New and newly recorded species of the spiders of family <tp:taxon-name><tp:taxon-name-part taxon-name-part-type="family">Araneidae</tp:taxon-name-part></tp:taxon-name> from China (<tp:taxon-name><tp:taxon-name-part taxon-name-part-type="class">Arachnida</tp:taxon-name-part></tp:taxon-name>, <tp:taxon-name><tp:taxon-name-part taxon-name-part-type="order">Araneae</tp:taxon-name-part></tp:taxon-name>). Spiders in China: One Hundred New and Newly Recorded Species of the Families <tp:taxon-name><tp:taxon-name-part taxon-name-part-type="family">Araneidae</tp:taxon-name-part></tp:taxon-name> and <tp:taxon-name><tp:taxon-name-part taxon-name-part-type="family">Agelenidae</tp:taxon-name-part></tp:taxon-name>.</source><publisher-name>Hunan Normal University Press</publisher-name>, <publisher-loc>Changsha</publisher-loc>, <size units="page">171 pp</size>.</mixed-citation></ref></ref-list></tp:taxon-treatment>
