# Supplementary material for: ﻿On five new species of the genera Araneus and Hypsosinga (Araneae, Araneidae) from Vietnam
Source: Zookeys. 2023 May 11;1161:69–87. doi: 10.3897/zookeys.1161.102375 (PMC10206528; doi:10.3897/zookeys.1161.102375)
Supplement: XML Treatment for Hypsosinga zioni [file zookeys.1161.102375-treatment7.xml]

<!DOCTYPE tp:taxon-treatment
  PUBLIC "-//TaxonX//DTD Taxonomic Treatment Publishing DTD v0 20100105//EN" "tax-treatment-NSO.dtd">
<tp:taxon-treatment xmlns:tp="http://www.plazi.org/taxpub"><tp:treatment-meta><kwd-group><label>Taxon classification</label><kwd>
                <named-content content-type="kingdom">Animalia</named-content>
              </kwd><kwd>
                <named-content content-type="order">Araneae</named-content>
              </kwd><kwd>
                <named-content content-type="family">Araneidae</named-content>
              </kwd></kwd-group><mixed-citation publication-type="journal"><person-group><name><surname>Mi</surname><given-names>Xiaoqi</given-names></name><name><surname>Li</surname><given-names>Shuqiang</given-names></name><name><surname>Pham</surname><given-names>Dinh-Sac</given-names></name></person-group><article-title>﻿On five new species of the genera <italic><tp:taxon-name><tp:taxon-name-part taxon-name-part-type="genus" reg="Araneus">Araneus</tp:taxon-name-part></tp:taxon-name></italic> and <italic><tp:taxon-name><tp:taxon-name-part taxon-name-part-type="genus" reg="Hypsosinga">Hypsosinga</tp:taxon-name-part></tp:taxon-name></italic> (<tp:taxon-name><tp:taxon-name-part taxon-name-part-type="order">Araneae</tp:taxon-name-part></tp:taxon-name>, <tp:taxon-name><tp:taxon-name-part taxon-name-part-type="family">Araneidae</tp:taxon-name-part></tp:taxon-name>) from Vietnam</article-title><source>Zookeys</source><day>11</day><month>05</month><year>2023</year><volume>1161</volume><fpage>69</fpage><lpage>87</lpage><pub-id pub-id-type="doi">10.3897/zookeys.1161.102375</pub-id></mixed-citation></tp:treatment-meta><tp:nomenclature><label>﻿</label><tp:taxon-name>
              <object-id xmlns:xlink="http://www.w3.org/1999/xlink" content-type="arpha" xlink:type="simple">BFDAC6A6-0ECA-5B16-B756-EF1B916A915D</object-id>
              <tp:taxon-name-part taxon-name-part-type="genus" reg="Hypsosinga">Hypsosinga</tp:taxon-name-part>
              <tp:taxon-name-part taxon-name-part-type="species" reg="zioni">zioni</tp:taxon-name-part>
              <object-id xmlns:xlink="http://www.w3.org/1999/xlink" content-type="zoobank" xlink:type="simple">https://zoobank.org/456B12BF-5FE9-4061-B02A-14F973EB17AE</object-id>
            </tp:taxon-name><tp:taxon-status xmlns:xlink="http://www.w3.org/1999/xlink" xlink:type="simple">sp. nov.</tp:taxon-status><xref ref-type="fig" rid="F8">Figs 8</xref><xref ref-type="fig" rid="F10">, 10E–H</xref></tp:nomenclature><tp:treatment-sec sec-type="type material" id="SECID0E2QAG"><title>Type material.</title><p><bold><italic>Holotype</italic></bold> ♀ (<named-content xmlns:xlink="http://www.w3.org/1999/xlink" content-type="dwc:institutional_code" xlink:title="Institute of Zoology, Chinese Academy of Sciences" xlink:href="http://grbio.org/institution/institute-zoology-chinese-academy-sciences" xlink:type="simple">IZCAS</named-content>-Ar44150), Vietnam: Cao Bang Province, Sac Ha Village,17.VII.2000, Dinh-Sac Pham leg. <bold><italic>Paratypes</italic></bold>: 1 ♀ (<named-content xmlns:xlink="http://www.w3.org/1999/xlink" content-type="dwc:institutional_code" xlink:title="Institute of Zoology, Chinese Academy of Sciences" xlink:href="http://grbio.org/institution/institute-zoology-chinese-academy-sciences" xlink:type="simple">IZCAS</named-content>-Ar44151), Ha Giang Province, Gao Bao Village, 9.XII.2000, Dinh-Sac Pham leg.; 1 ♀ (<named-content xmlns:xlink="http://www.w3.org/1999/xlink" content-type="dwc:institutional_code" xlink:title="Institute of Zoology, Chinese Academy of Sciences" xlink:href="http://grbio.org/institution/institute-zoology-chinese-academy-sciences" xlink:type="simple">IZCAS</named-content>-Ar44152), Cao Bang Province, Sac Ha Village, 17.VII.2000, Dinh-Sac Pham leg.</p></tp:treatment-sec><tp:treatment-sec sec-type="etymology" id="SECID0EVRAG"><title>Etymology.</title><p>The species name is a boy’s name from Vietnam; noun (name) in genitive case.</p></tp:treatment-sec><tp:treatment-sec sec-type="diagnosis" id="SECID0E1RAG"><title>Diagnosis.</title><p>The new species resembles the female of <italic><tp:taxon-name><tp:taxon-name-part taxon-name-part-type="genus" reg="Hypsosinga">H.</tp:taxon-name-part><tp:taxon-name-part taxon-name-part-type="species" reg="ryani">ryani</tp:taxon-name-part></tp:taxon-name></italic> sp. nov. in appearance, but it can be distinguished from the latter in having: 1) the epigyne with scape (Fig. <xref ref-type="fig" rid="F8">8A–D</xref>) vs scape lacking (Fig. <xref ref-type="fig" rid="F6">6A</xref>); 2) the copulatory openings situated on the posterior surface of the epigyne (Fig. <xref ref-type="fig" rid="F8">8C, D</xref>) vs on the ventral surface (Fig. <xref ref-type="fig" rid="F6">6A</xref>); 3) the spermathecae touching each other (Fig. <xref ref-type="fig" rid="F8">8D</xref>) vs apart (Fig. <xref ref-type="fig" rid="F6">6B, C</xref>); and 4) dorsum of abdomen with three transverse bands (Fig. <xref ref-type="fig" rid="F8">8E</xref>) vs only one band (Fig. <xref ref-type="fig" rid="F6">6D</xref>).</p><fig id="F8" position="float" orientation="portrait"><object-id xmlns:xlink="http://www.w3.org/1999/xlink" content-type="doi" xlink:type="simple">10.3897/zookeys.1161.102375.figure8</object-id><object-id xmlns:xlink="http://www.w3.org/1999/xlink" content-type="arpha" xlink:type="simple">9DBD7C01-C152-5E14-B76E-0764A9126474</object-id><label>Figure 8.</label><caption><p><italic><tp:taxon-name><tp:taxon-name-part taxon-name-part-type="genus" reg="Hypsosinga">Hypsosinga</tp:taxon-name-part><tp:taxon-name-part taxon-name-part-type="species" reg="zioni">zioni</tp:taxon-name-part></tp:taxon-name></italic> sp. nov., female holotype <bold>A</bold> epigyne, ventral view <bold>B</bold> ibid., anterior view <bold>C</bold> ibid., posterior view <bold>D</bold> vulva, posterior view <bold>E</bold> habitus, dorsal view <bold>F</bold> ibid., ventral view <bold>G</bold> ibid., lateral view. Scale bars: 0.1 mm (<bold>A–D</bold>); 1 mm (<bold>E–G</bold>).</p></caption><graphic xmlns:xlink="http://www.w3.org/1999/xlink" xlink:href="zookeys-1161-069_article-102375__-g008.jpg" position="float" orientation="portrait" xlink:type="simple" id="oo_848787.jpg"><uri content-type="original_file" xlink:type="simple">https://binary.pensoft.net/fig/848787</uri></graphic></fig><fig id="F9" position="float" orientation="portrait"><object-id xmlns:xlink="http://www.w3.org/1999/xlink" content-type="doi" xlink:type="simple">10.3897/zookeys.1161.102375.figure9</object-id><object-id xmlns:xlink="http://www.w3.org/1999/xlink" content-type="arpha" xlink:type="simple">9F9482E5-8362-5555-9365-7B9D5E23671E</object-id><label>Figure 9.</label><caption><p>Legs of the new species, holotypes, prolateral view <bold>A–D</bold><italic><tp:taxon-name><tp:taxon-name-part taxon-name-part-type="genus" reg="Araneus">Araneus</tp:taxon-name-part><tp:taxon-name-part taxon-name-part-type="species" reg="eugenei">eugenei</tp:taxon-name-part></tp:taxon-name></italic> sp. nov. <bold>E–H</bold><italic><tp:taxon-name><tp:taxon-name-part taxon-name-part-type="genus" reg="Araneus">Araneus</tp:taxon-name-part><tp:taxon-name-part taxon-name-part-type="species" reg="ethani">ethani</tp:taxon-name-part></tp:taxon-name></italic> sp. nov. <bold>I–L</bold><italic><tp:taxon-name><tp:taxon-name-part taxon-name-part-type="genus" reg="Araneus">Araneus</tp:taxon-name-part><tp:taxon-name-part taxon-name-part-type="species" reg="liami">liami</tp:taxon-name-part></tp:taxon-name></italic> sp. nov. <bold>A, E, I</bold> legs I <bold>B, F, J</bold> legs II <bold>C, G, K</bold> legs III <bold>D, H, L</bold> legs IV. Scale bars: 1 mm.</p></caption><graphic xmlns:xlink="http://www.w3.org/1999/xlink" xlink:href="zookeys-1161-069_article-102375__-g009.jpg" position="float" orientation="portrait" xlink:type="simple" id="oo_848788.jpg"><uri content-type="original_file" xlink:type="simple">https://binary.pensoft.net/fig/848788</uri></graphic></fig></tp:treatment-sec><tp:treatment-sec sec-type="description" id="SECID0ERWAG"><title>Description.</title><p><bold>Female</bold> (holotype, Figs <xref ref-type="fig" rid="F8">8</xref>, <xref ref-type="fig" rid="F10">10E–H</xref>). Total length 2.65. Carapace 1.10 long, 0.80 wide. Abdomen 1.70 long, 1.40 wide. Clypeus 0.13 high. Eye sizes and interdistances: <abbrev xmlns:xlink="http://www.w3.org/1999/xlink" xlink:title="anterior median eye" id="ABBRID0EBXAG" xlink:type="simple">AME</abbrev> 0.06, <abbrev xmlns:xlink="http://www.w3.org/1999/xlink" xlink:title="anterior lateral eye" id="ABBRID0EFXAG" xlink:type="simple">ALE</abbrev> 0.06, <abbrev xmlns:xlink="http://www.w3.org/1999/xlink" xlink:title="posterior median eye" id="ABBRID0EJXAG" xlink:type="simple">PME</abbrev> 0.10, <abbrev xmlns:xlink="http://www.w3.org/1999/xlink" xlink:title="posterior lateral eye" id="ABBRID0ENXAG" xlink:type="simple">PLE</abbrev> 0.08, <abbrev xmlns:xlink="http://www.w3.org/1999/xlink" xlink:title="anterior median eye" id="ABBRID0ERXAG" xlink:type="simple">AME</abbrev>–<abbrev xmlns:xlink="http://www.w3.org/1999/xlink" xlink:title="anterior median eye" id="ABBRID0EVXAG" xlink:type="simple">AME</abbrev> 0.10, <abbrev xmlns:xlink="http://www.w3.org/1999/xlink" xlink:title="anterior median eye" id="ABBRID0EZXAG" xlink:type="simple">AME</abbrev>–<abbrev xmlns:xlink="http://www.w3.org/1999/xlink" xlink:title="anterior lateral eye" id="ABBRID0E4XAG" xlink:type="simple">ALE</abbrev> 0.13, <abbrev xmlns:xlink="http://www.w3.org/1999/xlink" xlink:title="posterior median eye" id="ABBRID0EBYAG" xlink:type="simple">PME</abbrev>–<abbrev xmlns:xlink="http://www.w3.org/1999/xlink" xlink:title="posterior median eye" id="ABBRID0EFYAG" xlink:type="simple">PME</abbrev> 0.10, <abbrev xmlns:xlink="http://www.w3.org/1999/xlink" xlink:title="posterior median eye" id="ABBRID0EJYAG" xlink:type="simple">PME</abbrev>–<abbrev xmlns:xlink="http://www.w3.org/1999/xlink" xlink:title="posterior lateral eye" id="ABBRID0ENYAG" xlink:type="simple">PLE</abbrev> 0.15, <abbrev xmlns:xlink="http://www.w3.org/1999/xlink" xlink:title="median ocular area" id="ABBRID0ERYAG" xlink:type="simple">MOA</abbrev> length 0.23, anterior width 0.20, posterior width 0.25. Leg measurements: I 3.05 (0.95, 1.05, 0.65, 0.40), II 2.70 (0.85, 0.90, 0.55, 0.40), III 1.95 (0.65, 0.65, 0.35, 0.30), IV 3.00 (1.00, 1.00, 0.60, 0.40). Carapace reddish brown; cervical groove distinct; foeva depressed. Chelicerae yellowish brown; four promarginal and two retromarginal teeth. Endites and labium dark brown at base, and paler distally. Sternum dark brown, with dark setae. Legs yellowish brown; leg III and IV with grayish brown annuli. Abdomen oval, rounded anteriorly, with a pair of lateral humps posteriorly; dorsum yellowish brown with a longitudinal median white band and three transverse white bands; also with a pair of lateral white patches; venter dark brown, with lateral pale patches. Spinnerets yellow.</p><fig id="F10" position="float" orientation="portrait"><object-id xmlns:xlink="http://www.w3.org/1999/xlink" content-type="doi" xlink:type="simple">10.3897/zookeys.1161.102375.figure10</object-id><object-id xmlns:xlink="http://www.w3.org/1999/xlink" content-type="arpha" xlink:type="simple">62DB32C1-F5C9-5157-AE84-7D2A3DE6C45C</object-id><label>Figure 10.</label><caption><p>Legs of the new species, holotypes, prolateral view <bold>A–D</bold><italic><tp:taxon-name><tp:taxon-name-part taxon-name-part-type="genus" reg="Hypsosinga">Hypsosinga</tp:taxon-name-part><tp:taxon-name-part taxon-name-part-type="species" reg="ryani">ryani</tp:taxon-name-part></tp:taxon-name></italic> sp. nov. <bold>E–F</bold><italic><tp:taxon-name><tp:taxon-name-part taxon-name-part-type="genus" reg="Hypsosinga">Hypsosinga</tp:taxon-name-part><tp:taxon-name-part taxon-name-part-type="species" reg="zioni">zioni</tp:taxon-name-part></tp:taxon-name></italic> sp. nov. <bold>A, E</bold> legs I <bold>B, F</bold> legs II <bold>C, G</bold> legs III <bold>D, H</bold> legs IV. Scale bars: 1 mm.</p></caption><graphic xmlns:xlink="http://www.w3.org/1999/xlink" xlink:href="zookeys-1161-069_article-102375__-g010.jpg" position="float" orientation="portrait" xlink:type="simple" id="oo_848789.jpg"><uri content-type="original_file" xlink:type="simple">https://binary.pensoft.net/fig/848789</uri></graphic></fig><p><bold><italic>Epigyne</italic></bold> (Fig. <xref ref-type="fig" rid="F8">8A–D</xref>): scape short thick, ~2.0× wider than long in posterior view; copulatory openings elliptical, situated on lateral edge of posterior surface; copulatory ducts slightly longer than spermatheca diameter, curved about 90°; spermathecae globular, touching each other.</p><p><bold>Male.</bold> Unknown.</p></tp:treatment-sec><tp:treatment-sec sec-type="variation" id="SECID0ET1AG"><title>Variation.</title><p>Total length: ♀♀ 2.60–2.75.</p></tp:treatment-sec><tp:treatment-sec sec-type="distribution" id="SECID0EY1AG"><title>Distribution.</title><p>Vietnam (Cao Bang and Ha Giang provinces).</p></tp:treatment-sec><tp:treatment-sec><!--Section generated to contain objects referenced in tp:taxon-treatment.--><fig id="F6" position="float" orientation="portrait"><object-id xmlns:xlink="http://www.w3.org/1999/xlink" content-type="doi" xlink:type="simple">10.3897/zookeys.1161.102375.figure6</object-id><object-id xmlns:xlink="http://www.w3.org/1999/xlink" content-type="arpha" xlink:type="simple">A8FA4C1E-533B-55E9-A97D-2D2B311AA8FE</object-id><label>Figure 6.</label><caption><p><italic><tp:taxon-name><tp:taxon-name-part taxon-name-part-type="genus" reg="Hypsosinga">Hypsosinga</tp:taxon-name-part><tp:taxon-name-part taxon-name-part-type="species" reg="ryani">ryani</tp:taxon-name-part></tp:taxon-name></italic> sp. nov. <bold>A–E</bold> female paratype <named-content xmlns:xlink="http://www.w3.org/1999/xlink" content-type="dwc:institutional_code" xlink:title="Institute of Zoology, Chinese Academy of Sciences" xlink:href="http://grbio.org/institution/institute-zoology-chinese-academy-sciences" xlink:type="simple">IZCAS</named-content>-Ar44149 <bold>F, G</bold> male holotype <bold>A</bold> epigyne, ventral view <bold>B</bold> vulva, posterior view <bold>C</bold> ibid., dorsal view <bold>D</bold> habitus, dorsal view <bold>E</bold> ibid., ventral view <bold>F</bold> ibid., dorsal view <bold>G</bold> ibid., lateral view. Scale bars: 0.1 mm (<bold>A–C</bold>); 1 mm (<bold>D–G</bold>).</p></caption><graphic xmlns:xlink="http://www.w3.org/1999/xlink" xlink:href="zookeys-1161-069_article-102375__-g006.jpg" position="float" orientation="portrait" xlink:type="simple" id="oo_848784.jpg"><uri content-type="original_file" xlink:type="simple">https://binary.pensoft.net/fig/848784</uri></graphic></fig></tp:treatment-sec></tp:taxon-treatment>
